# Supplementary material for: Assessment of brain cancer atlas maps with multimodal imaging features
Source: J Transl Med. 2023 Jun 12;21:385. doi: 10.1186/s12967-023-04222-3 (PMC10262565; doi:10.1186/s12967-023-04222-3)
Supplement: Supplementary file 1 — Additional file 1: SM_Allregions file: list of atlas parcellation- derived brain regions. [file 12967_2023_4222_MOESM1_ESM.txt]

Atlas identified brain regions

Right
01: parietal
05: frontal
06: occipital
07: 4th_vent
10: insula
12: corpus_callosum
14: cerebellum
16: subcortical
18: temporal
21: frontal_cingulate
22: parietal_cingulate
24: CSF
26: pre-frontal

Left
02: parietal
03: occipital
04: frontal
08: 4th_vent
09: insula
11: corpus_callosum
13: cerebellum
15: subcortical
17: temporal
19: frontal_cingulate
20: parietal_cingulate
25: CSF
27: pre-frontal
       
