# Supplementary material for: Assessment of brain cancer atlas maps with multimodal imaging features
Source: J Transl Med. 2023 Jun 12;21:385. doi: 10.1186/s12967-023-04222-3 (PMC10262565; doi:10.1186/s12967-023-04222-3)
Supplement: Supplementary file 2 — Additional file 2: SM_ALLfeatures file: list of extracted features across all MRI modalities. [file 12967_2023_4222_MOESM2_ESM.txt]

Features extracted by PyRadiomics

1   Case-1_original_firstorder_10Percentile
2   Case-1_original_firstorder_90Percentile
3   Case-1_original_firstorder_Energy
4   Case-1_original_firstorder_Entropy
5   Case-1_original_firstorder_InterquartileRange
6   Case-1_original_firstorder_Kurtosis
7   Case-1_original_firstorder_Maximum
8   Case-1_original_firstorder_Mean
9   Case-1_original_firstorder_MeanAbsoluteDeviation
10   Case-1_original_firstorder_Median
11   Case-1_original_firstorder_Minimum
12   Case-1_original_firstorder_Range
13   Case-1_original_firstorder_RobustMeanAbsoluteDeviation
14   Case-1_original_firstorder_RootMeanSquared
15   Case-1_original_firstorder_Skewness
16   Case-1_original_firstorder_TotalEnergy
17   Case-1_original_firstorder_Uniformity
18   Case-1_original_firstorder_Variance
19   Case-1_original_glcm_Autocorrelation
20   Case-1_original_glcm_ClusterProminence
21   Case-1_original_glcm_ClusterShade
22   Case-1_original_glcm_ClusterTendency
23   Case-1_original_glcm_Contrast
24   Case-1_original_glcm_Correlation
25   Case-1_original_glcm_DifferenceAverage
26   Case-1_original_glcm_DifferenceEntropy
27   Case-1_original_glcm_DifferenceVariance
28   Case-1_original_glcm_Id
29   Case-1_original_glcm_Idm
30   Case-1_original_glcm_Idmn
31   Case-1_original_glcm_Idn
32   Case-1_original_glcm_Imc1
33   Case-1_original_glcm_Imc2
34   Case-1_original_glcm_InverseVariance
35   Case-1_original_glcm_JointAverage
36   Case-1_original_glcm_JointEnergy
37   Case-1_original_glcm_JointEntropy
38   Case-1_original_glcm_MCC
39   Case-1_original_glcm_MaximumProbability
40   Case-1_original_glcm_SumAverage
41   Case-1_original_glcm_SumEntropy
42   Case-1_original_glcm_SumSquares
43   Case-1_original_gldm_DependenceEntropy
44   Case-1_original_gldm_DependenceNonUniformity
45   Case-1_original_gldm_DependenceNonUniformityNormalized
46   Case-1_original_gldm_DependenceVariance
47   Case-1_original_gldm_GrayLevelNonUniformity
48   Case-1_original_gldm_GrayLevelVariance
49   Case-1_original_gldm_HighGrayLevelEmphasis
50   Case-1_original_gldm_LargeDependenceEmphasis
51   Case-1_original_gldm_LargeDependenceHighGrayLevelEmphasis
52   Case-1_original_gldm_LargeDependenceLowGrayLevelEmphasis
53   Case-1_original_gldm_LowGrayLevelEmphasis
54   Case-1_original_gldm_SmallDependenceEmphasis
55   Case-1_original_gldm_SmallDependenceHighGrayLevelEmphasis
56   Case-1_original_gldm_SmallDependenceLowGrayLevelEmphasis
57   Case-1_original_glrlm_GrayLevelNonUniformity
58   Case-1_original_glrlm_GrayLevelNonUniformityNormalized
59   Case-1_original_glrlm_GrayLevelVariance
60   Case-1_original_glrlm_HighGrayLevelRunEmphasis
61   Case-1_original_glrlm_LongRunEmphasis
62   Case-1_original_glrlm_LongRunHighGrayLevelEmphasis
63   Case-1_original_glrlm_LongRunLowGrayLevelEmphasis
64   Case-1_original_glrlm_LowGrayLevelRunEmphasis
65   Case-1_original_glrlm_RunEntropy
66   Case-1_original_glrlm_RunLengthNonUniformity
67   Case-1_original_glrlm_RunLengthNonUniformityNormalized
68   Case-1_original_glrlm_RunPercentage
69   Case-1_original_glrlm_RunVariance
70   Case-1_original_glrlm_ShortRunEmphasis
71   Case-1_original_glrlm_ShortRunHighGrayLevelEmphasis
72   Case-1_original_glrlm_ShortRunLowGrayLevelEmphasis
73   Case-1_original_glszm_GrayLevelNonUniformity
74   Case-1_original_glszm_GrayLevelNonUniformityNormalized
75   Case-1_original_glszm_GrayLevelVariance
76   Case-1_original_glszm_HighGrayLevelZoneEmphasis
77   Case-1_original_glszm_LargeAreaEmphasis
78   Case-1_original_glszm_LargeAreaHighGrayLevelEmphasis
79   Case-1_original_glszm_LargeAreaLowGrayLevelEmphasis
80   Case-1_original_glszm_LowGrayLevelZoneEmphasis
81   Case-1_original_glszm_SizeZoneNonUniformity
82   Case-1_original_glszm_SizeZoneNonUniformityNormalized
83   Case-1_original_glszm_SmallAreaEmphasis
84   Case-1_original_glszm_SmallAreaHighGrayLevelEmphasis
85   Case-1_original_glszm_SmallAreaLowGrayLevelEmphasis
86   Case-1_original_glszm_ZoneEntropy
87   Case-1_original_glszm_ZonePercentage
88   Case-1_original_glszm_ZoneVariance
89   Case-1_original_ngtdm_Busyness
90   Case-1_original_ngtdm_Coarseness
91   Case-1_original_ngtdm_Complexity
92   Case-1_original_ngtdm_Contrast
93   Case-1_original_ngtdm_Strength
94   Case-1_original_shape_Elongation
95   Case-1_original_shape_Flatness
96   Case-1_original_shape_LeastAxisLength
97   Case-1_original_shape_MajorAxisLength
98   Case-1_original_shape_Maximum2DDiameterColumn
99   Case-1_original_shape_Maximum2DDiameterRow
100   Case-1_original_shape_Maximum2DDiameterSlice
101   Case-1_original_shape_Maximum3DDiameter
102   Case-1_original_shape_MeshVolume
103   Case-1_original_shape_MinorAxisLength
104   Case-1_original_shape_Sphericity
105   Case-1_original_shape_SurfaceArea
106   Case-1_original_shape_SurfaceVolumeRatio
107   Case-1_original_shape_VoxelVolume
